# Supplementary material for: Diversification under sexual selection: the relative roles of mate preference strength and the degree of divergence in mate preferences
Source: Ecol Lett. 2013 Jul 1;16(8):964–74. doi: 10.1111/ele.12142 (PMC3757319; doi:10.1111/ele.12142)
Supplement: Supplementary file 2 [file ele0016-0964-SD2.xls]

## Sheet: Raw Data
TAXON	SOURCE POPULATION	TRAIT	N MALES	TRAIT MEAN	∆t	PREFERENCE STRENGTH	N FEMALES	PEAK PREFERENCE	∆p	NOTES	DATA SOURCE
EPHIPPIGER
Ephippiger ephippiger	Mediterranean coast, France	syllable number	see notes	1	-0.4614	0.05	10	1.4	-0.399142	monosyllabic population	Ritchie 1996; 2000
Ephippiger ephippiger cunii	eastern Pyrrenes, France	syllable number	25	3.57	0.922801	0.05	7	4.59	0.969957		Ritchie 1996; 2000
Ephippiger terrestris	Seyne, Alpes-de-Haute Provence, France	syllable number	see notes	1	-0.4614	0.16	4	1	-0.570815	monosyllabic population	Ritchie 1996
CRICKETS
G integer	Davis, CA, USA	pulse rate	20	71	0.0339806	0.36	22	67	-0.0266344		Hedrick & Weber 1998
G integer	Davis, CA, USA	syllable number	20	2.84	-0.883702	0.26	22	2.31	-0.90377		Hedrick & Weber 1998
G. rubens	various, south-eastern USA	pulse rate	107 (202)	56	-0.184466	0.35	21 (35)	59.5	-0.135593	sample size is families (individuals)	Izzo & Gray 2004, D. A. Gray, unpublished
G. texensis	various, south-eastern USA	pulse rate	167 (308)	79	0.150485	0.38	158 (294)	80	0.162228	sample size is families (individuals)	Gray & Cade 2000; Izzo & Gray 2004
G. texensis	Austin, TX, USA	pulses per trill	69 (243)	46	0.883702	0.28	78 (225)	45.7	0.90377	sample size is families (individuals)	Gray & Cade 1999
GASTEROSTEUS STICKLEBACKS
Gasterosteus aculeatus benthic	Enos Lake, BC	color area	33	0.121212	-0.952812	0.321205	34	0.1111	-1.06488		Boughman 2007
Gasterosteus aculeatus benthic	Paxton Lake, BC	color area	51	3	0.167894	0.00014715	35	2.7083	0.0940919		Boughman 2007
Gasterosteus aculeatus benthic	Enos Lake, BC	color intensity	33	0.0909091	-0.94926	0.440292	34	0.0741	-0.860372		Boughman 2007
Gasterosteus aculeatus benthic	Paxton Lake, BC	color intensity	35	2.62857	0.46711	0.606878	35	2.7708	0.528181		Boughman 2007
Gasterosteus aculeatus benthic	Enos Lake, BC	courtship	33	1.19588	-0.557708	9.55664	34	1.227	-0.173088		Boughman 2007
Gasterosteus aculeatus benthic	Enos Lake, BC	male length	34	55.8574	0.0712993	0.00717796	34	56.502	0.0715724		Boughman 2007
Gasterosteus aculeatus benthic	Paxton Lake, BC	male length	59	56.6939	0.0873436	0.430895	35	54.92	0.0874945		Boughman 2007
Gasterosteus aculeatus limnetic	Emily Lake, BC	color area	44	2.13636	-0.168318	0.000161477	44	2.2105	-0.219548		Boughman 2007
Gasterosteus aculeatus limnetic	Enos Lake, BC	color area	31	3.09756	0.205874	77.566	39	3.2222	0.463166		Boughman 2007
Gasterosteus aculeatus limnetic	Paxton Lake, BC	color area	58	3.58362	0.395096	9479.93	47	3.5026	0.547046		Boughman 2007
Gasterosteus aculeatus limnetic	Emily Lake, BC	color intensity	44	0.795454	-0.556025	0.00705766	44	0.8421	-0.535154		Boughman 2007
Gasterosteus aculeatus limnetic	Enos Lake, BC	color intensity	31	2.59756	0.449801	16.0395	39	2.778	1.57815		Boughman 2007
Gasterosteus aculeatus limnetic	Paxton Lake, BC	color intensity	51	2.52941	0.411765	93.0399	47	2.5385	-0.981871		Boughman 2007
Gasterosteus aculeatus limnetic	Emily Lake, BC	courtship	44	6.98727	1.58422	0.176804	44	6.973	2.81772		Boughman 2007
Gasterosteus aculeatus limnetic	Enos Lake, BC	courtship	62	1.64452	-0.391782	213.262	39	4.103	-0.942226		Boughman 2007
Gasterosteus aculeatus limnetic	Paxton Lake, BC	courtship	65	3.71631	0.374462	14544.3	47	5	-0.646392		Boughman 2007
Gasterosteus aculeatus limnetic	Emily Lake, BC	male length	44	49.8477	-0.0439605	5.84913e-05	44	49.9679	-0.0437185		Boughman 2007
Gasterosteus aculeatus limnetic	Enos Lake, BC	male length	31	50.2317	-0.0365961	5.683e-06	39	50.708	-0.0364289		Boughman 2007
Gasterosteus aculeatus limnetic	Paxton Lake, BC	male length	60	47.188	-0.0949719	452.672	47	46.688	-0.0947457		Boughman 2007
Gasterosteus aculeatus marine	Nanaimo River, BC	color area	70	6.53571	1.02089	7.34963e-09	58	6.82	0.179457		Boughman 2007
Gasterosteus aculeatus marine	Nanaimo River, BC	color intensity	69	1.46377	-0.214947	9.91063	58	1.48	0.269611		Boughman 2007
Gasterosteus aculeatus marine	Nanaimo River, BC	courtship	64	0.508741	-0.781528	3.35476	58	0.66	-0.0316839		Boughman 2007
Gasterosteus aculeatus marine	Nanaimo River, BC	male length	66	55.3924	0.046016	0.0013952	58	55.85	0.0158572		Boughman 2007
GRYLLUS FIELD CRICKETS (CONTROL)
Gryllus texensis	Austin, TX, USA	pulse rate	20	78.7747	-0.00210627	0.345833	20	78.95	-0.010523		Gray & Cade 2000
Gryllus texensis	Kerrville, TX, USA	pulse rate	16	80.3944	0.0184113	0.382259	15	79.5333	-0.00321213		Gray & Cade 2000
Gryllus texensis	Lampasas, TX, USA	pulse rate	21	79.7278	0.00996783	0.36895	21	79.1667	-0.00780754		Gray & Cade 2000
Gryllus texensis	Port Aransas, TX, USA	pulse rate	32	78.501	-0.00557376	0.312115	32	81.0938	0.0163445		Gray & Cade 2000
Gryllus texensis	Roundrock, TX, USA	pulse rate	20	81.0888	0.0272086	0.511291	18	78.0556	-0.0217331		Gray & Cade 2000
Gryllus texensis	San Antonio, TX, USA	pulse rate	19	76.3872	-0.0323505	0.576186	14	80	0.00263659		Gray & Cade 2000
Gryllus texensis	Uvalde, TX, USA	pulse rate	25	77.8214	-0.0141819	0.614633	24	76.7917	-0.0375733		Gray & Cade 2000
Gryllus texensis	Alexandria, LA, USA	pulse rate	17	79.1642	0.0028279	0.158485	12	79	-0.00989637		Gray & Cade 2000
Gryllus texensis	Bastrop, TX, USA	pulse rate	17	79.414	0.00599158	0.470063	13	81.8846	0.0262564		Gray & Cade 2000
Gryllus texensis	Carrolton, GA, USA	pulse rate	7	76.8289	-0.0267551	0.268241	6	77.0833	-0.0339179		Gray & Cade 2000
Gryllus texensis	Dumas, AR, USA	pulse rate	12	78.412	-0.00670144	0.439639	13	80.8077	0.0127594		Gray & Cade 2000
Gryllus texensis	Greenwood, MS, USA	pulse rate	15	80.16	0.0154424	0.346667	15	80.7	0.0114097		Gray & Cade 2000
Gryllus texensis	MiltonPensacola, FL, USA	pulse rate	11	76.6907	-0.0285052	0.548749	9	79.6111	-0.00223734		Gray & Cade 2000
Gryllus texensis	Minden, LA, USA	pulse rate	18	82.4953	0.0450253	0.350916	17	80.2059	0.0052169		Gray & Cade 2000
Gryllus texensis	Starkville, MS, USA	pulse rate	23	78.6967	-0.00309437	0.277034	26	81.8846	0.0262564		Gray & Cade 2000
Gryllus texensis	Sulphur, LA, USA	pulse rate	5	78.1359	-0.0101981	0.682316	3	83.5	0.0465019		Gray & Cade 2000
Gryllus texensis	Tallulah, MS, USA	pulse rate	30	81.8051	0.0362817	0.292082	33	79.2576	-0.00666818		Gray & Cade 2000
Gryllus texensis	Tuscaloosa, AL, USA	pulse rate	5	76.4393	-0.03169	0.999327	8	78.6875	-0.0138129		Gray & Cade 2000
HYLA FROGS
Hyla chrysoscelis	Phelps County, Missouri	Frequency	61	1.25	-0.33	0.36	156	1.3	-0.29		Gerhardt 2005
Hyla chrysoscelis	Phelps County, Missouri	Pulse rate	not given	50	-0.11	1	20	62	0.08		Bush et al 2002
Hyla ebraccata	La Selva, Heredia, Costa Rica	Frequency	60	3.24	0.72	0.03	20	2.96	0.62		Wollerman 1998
Hyla ebraccata	La Selva, Heredia, Costa Rica	Pulse rate	60	99	0.757	0.04	18	90	0.57		Wollerman 1998
Hyla versicolor	Boone County, Missouri, USA	Frequency	59	1.16	-0.38	0.09	344	1.2	-0.34		Gerhardt 2005
Hyla versicolor	Boone County, Missouri, USA	Pulse rate	not given	20	-0.65	0.66	73	20	-0.65		Bush et al 2002
OECANTHUS TREE CRICKETS
Oecanthus forbesi	Licking County, Ohio	Frequency	27	3.87	-0.02	0.47	4	3.66	-0.06		Symes, unpublished
Oecanthus nigricornis	Albany County, New York	Frequency	15	4.05	0.03	0.29	3	3.94	0.01		Symes, unpublished
Oecanthus nigricornis	Albany County, New York	Pulse rate	15	51.2	0.12	0.94	2	55	0.16		Symes, unpublished
Oecanthus quadripunctatus	Greene County, Ohio	Frequency	25	3.94	0	0.08	7	4.08	0.05		Symes, unpublished
Oecanthus quadripunctatus	Greene County, Ohio	Pulse rate	25	40	-0.12	0.15	3	40	-0.16		Symes, unpublished
SCHIZOCOSA WOLF SPIDERS
S. bilineata	Summit County, OH, USA	brush area	48	0.747	-0.379568	0.18	48	4.14	0.6364	Low and high diet individuals (consistent juvenile and adult treatments)	Bern, 2011
S. crassipes	Alachua CO, FL, USA	brush area	28	1.66	0.38	3.84	28	0.92	-0.64	All high diet individuals	Hebets, unpublished
S. bilineata	Summit County, OH, USA	courtship rate	60	0.028	-0.985122	15.7848	60	0.036	-0.992692	Low and high diet individuals	Bern, 2011
S. crassipalpata	Licking CO, OH, USA	courtship rate	59	3.63	0.95	4.5953	59	15.04	2.36	Low and high diet individuals (consistent juvenile and adult treatments)	Bern, 2011
S. floridana	Alachua CO, FL, USA	courtship rate	111	3.62	0.94	2.8763	111	4.89	0.093	juvenile/adult diets: low (L) vs. high (H): LL. LH, HL. HH)	Rosenthal & Hebets, in review
S. stridulans	Panola CO, MS, USA	courtship rate	39	1.5	-0.196	26.5381	39	0.88	-0.8	No diet treatments	Hebets, unpublished
S. uetzi	Lafayette & Marshall CO, MS, USA	courtship rate	45	0.55	-0.713044	14.63	45	1.53	-0.66	No diet treatments	Hebets, unpublished
S. floridana	Alachua CO, FL, USA	pigmentation	107	59.46	0.538289	0.89	107	67.86	0.096	juvenile/adult diets: low (L) vs. high (H): LL. LH, HL. HH)	Rosenthal & Hebets, in review
S. stridulans	Panola CO, MS, USA	pigmentation	39	19.25	-0.501983	0.75	39	13.56	-0.78	No diet treatments	Hebets, unpublished
S. uetzi	Lafayette & Marshall CO, MS, USA	pigmentation	46	37.25	-0.0363055	2.39	46	104.37	0.69	No diet treatments	Hebets, unpublished
S. bilineata	Summit County, OH, USA	size (CW)	55	2.095	-0.187984	0.018	55	5.45	0.606	Low and high diet individuals	Bern, 2011
S. crassipalpata	Licking CO, OH, USA	size (CW)	59	2.3	-0.108527	0.007	59	6.96	1.05	Low and high diet individuals (consistent juvenile and adult treatments)	Bern, 2011
S. crassipes	Alachua CO, FL, USA	size (CW)	37	2.85	0.1	2.33	37	3.1	-0.0865	All high diet individuals	Hebets, unpublished
S. floridana	Alachua CO, FL, USA	size (CW)	111	2.26	-0.1238	0.2379	111	1.96	-0.4224	juvenile/adult diets: low (L) vs. high (H): LL. LH, HL. HH)	Rosenthal & Hebets, in review
S. stridulans	Panola CO, MS, USA	size (CW)	39	2.85	0.1	3.4894	39	2.61	-0.2309	No diet treatments	Hebets, unpublished
S. uetzi	Lafayette & Marshall CO, MS, USA	size (CW)	46	3.12	0.2097	0.3447	46	0.281	-0.915663	No diet treatments	Hebets, unpublished
ENCHENOPA TREEHOPPERS	Columbia, MO, USA										Rodriguez et al. 2006 Proc B
Enchenopa binotata 'Celastrus'		signal#	14	6.5	0.111111	0.00840485	16	16	0.684211
Enchenopa binotata 'Ptelea'			51	8.4	0.435897	0.0178215	15	8	-0.157895
Enchenopa binotata 'V. rufidulum'			37	3.9	-0.333333	0.00382316	15	8	-0.157895
Enchenopa binotata 'Cercis'			31	4.6	-0.213675	0.00582992	7	6	-0.368421
Enchenopa binotata 'Celastrus'		signal nterval	14	2.684	0.0276634	0.0949827	13	2.612	0
Enchenopa binotata 'Ptelea'			51	2.026	-0.224275	0.0119641	15	2.612	0
Enchenopa binotata 'V. rufidulum'			36	2.852	0.0919881	0.00229369	15	2.612	0
Enchenopa binotata 'Cercis'			29	2.885	0.104623	0	1	2.612	0
Enchenopa binotata 'Celastrus'		Whine length	14	0.522	-0.1786	0.0713423	14	0.4	-0.238095
Enchenopa binotata 'Ptelea'			50	0.452	-0.288749	0.0262459	15	0.3	-0.428571
Enchenopa binotata 'V. rufidulum'			37	0.779	1.22581	0.00447412	15	0.7	0.333333
Enchenopa binotata 'Cercis'			30	0.789	0.241542	0.0172609	4	0.7	0.333333
Enchenopa binotata 'Celastrus'		Pulse#	14	5.1	0.36	0.0702012	13	4	0.230769
Enchenopa binotata 'Ptelea'			50	2.7	-0.28	0.0225993	14	4	0.230769
Enchenopa binotata 'V. rufidulum'			37	3.8	0.0133333	0.0127061	15	4	0.230769
Enchenopa binotata 'Cercis'			30	3.4	-0.0933333	0.0249735	3	1	-0.692308
Enchenopa binotata 'Celastrus'		PR	14	18.7	0.18542	0.00787205	14	26	0.444444
Enchenopa binotata 'Ptelea'			49	16	0.0142631	0.02022	15	12	-0.333333
Enchenopa binotata 'V. rufidulum'			37	15.4	-0.0237718	0.00415599	15	16	-0.111111
Enchenopa binotata 'Cercis'			29	13	-0.175911	0.0311654	7	18	0
Enchenopa binotata 'Celastrus'		Freq	14	0.451	0.313911	0.321588	15	0.485	0.552
Enchenopa binotata 'Ptelea'			50	0.333	-0.0298616	0.0854756	15	0.335	0.072
Enchenopa binotata 'V. rufidulum'			37	0.285	-0.169701	0.336763	15	0.29	-0.072
Enchenopa binotata 'Cercis'			29	0.146	-0.114348	0.349617	7	0.14	-0.552
HYLA CINEREA TREEFROGS
Hyla cinerea	Welder, TX	Frequency	29	857	-0.0031986	0.512281	23	815	0.0759076	allopatric	Hoebel & Gerhard 2003
Hyla cinerea	Richland Cr, TX	Frequency	30	807	-0.061355	0.540899	10	745	-0.0165017	allopatric
Hyla cinerea	LA	Frequency	31	839	-0.0241349	0.687567	15	700	-0.0759076	sympatric*
Hyla cinerea	MS	Frequency	30	797	-0.0729863	0.380429	15	720	-0.049505	allopatric
Hyla cinerea	AL	Frequency	31	907	0.0549578	0.642395	15	755	-0.00330033	sympatric
Hyla cinerea	GA	Frequency	30	941	0.0945042	0.539901	10	815	0.0759076	sympatric
Hyla cinerea	Southland SC	Frequency	40	902	0.0491422	0.407804	15	750	-0.00990099	sympatric
Hyla cinerea	Baruch SC	Frequency	55	828	-0.0369293	0.682077	12	760	0.00330033	allopatric **
										* because strong pref and line fit in deltagraph
										** because have never seen H. gratiosa at site, and line fit in deltagraph
